# Supplementary material for: Flagellin hypervariable region determines symbiotic properties of commensal Escherichia coli strains
Source: PLoS Biol. 2019 Jun 17;17(6):e3000334. doi: 10.1371/journal.pbio.3000334 (PMC6597123; doi:10.1371/journal.pbio.3000334)
Supplement: S1 Data — (XLSX) [file pbio.3000334.s013.xlsx]

## Sheet: Fig. 1a
Figure 1a
Body weight [%]
DAY	DSS only																	DSS + EcN																	MPK
3	101.33		101.37		103.76		107.21		103.03		103.02		104.51		110.56		96.89	100.6	103.7		105.3														107.8	103.2	106.6	103.8	105.8
4	101.78		101.83		98.12		106.76		101.89		98.99		97.54		105		94.82	100	104.3		104.3														99.5	96.3	97.2	98.4	100
5	98.22		97.72		94.84		99.55		96.97		95.48		91.8		107.78		93.78	98.9	102.1		98.4														91.1	95.2	96.1	95.7	101.7
6	93.78		89.95		88.73		96.85		94.7		93.47		83.61		96.11		80.31	97.2	100.5		99.5														91.1	94.7	100	100	102.9
7	88.89		84.47		83.57		90.54		89.39		84.42		75.41		84.44		78.24	104	100.5		98.9														80.7	89.4	94.5	97.8	92.4

## Sheet: Fig. 1b
Figure 2b
	HCS
	DSS only	DSS + ECN	DSS+ MG1655	DSS + MPK
	2	0.5	2	1.5
	3	1	2.5	2
	2.5	0.5	2	2.5
	3	1	1.5	3
	3		1.5	2.5
	2
	1.5
	2
	3
	1.5

## Sheet: Fig. 1c
Figure 1c
	Day	body weight [%]
		DSS only																	DSS + ECN														DSS + ECN DfliC
	3		100.9		103.4		105.41		104.51		107.77		100.69		102.6		105.47		100.6		105.8	104.5	107.2	104.3									111.8	114.4	106.4	106.3	107.4	100.4	101.9	101.6	103.3
	4		97.75		102.43		106.31		101.64		105.7		97.57		96.28		99.22		100		104.6	103.8	104.7	105.9									108.6	108.6	105.5	105	104.9	98.7	101.5	103.2	101.7
	5		95.5		99.51		102.7		98.36		97.41		85.42		90.71		94.53		98.9		102.1	102.6	106	105.5									103.2	103.4	105.5	99.2	102.1	94.7	98.5	99.6	100
	6		90.09		89.81		97.75		96.72		97.93		80.21		90.71		85.16		97.2		97.1	99.6	104.3	104									99.5	96.6	105.1	95.8	97.1	94.7	97.4	99.2	98.3
	7		85.14		82.04		94.59		87.3		84.97		76.04		73.98		72.27		104		93.4	98.1	102.6	103.2									95.2	87.4	102.5	91.2	90.5	93.8	92.2	95.6	97.1

## Sheet: Fig. 1d
Figure 1d
	HCS
	DSS only	DSS + ECN	DSS + ECN DfliC
	1.5	1	1
	3	0.5	2.5
	1.5	0.5	1.5
	2	0.5	2
	2.5		1.5
	2.5		1.5
	3		3
	3		2
	2		2.5

## Sheet: Fig. 1e
Figure 1e
	HCS
	WT DSS only	TLR5KO DSS only	DSS + EcN	TLR5 KO DSS + EcN	WT DSS + ECN D fliC	TLR5KO DSS + D fliC
	2	2	1	1	1	1.5
	3	2.5	0.5	1.5	2.5	1.5
	2	2.5	0.5	1.5	1.5	1.875
	3	1.5	0.5	2.5	2	1.375
	3	2.5	0.5	2	1.5	1.625
	2	1	1	1	1.5	1.125
	1.5	1	0.5	1	3	1.5
	2	2.5	1		2	1.75
	1.5	1.5			2.5	1.5
	3	2
	1.5	2
	2	1.5
	2.5
	2.5
	3
	3
	2

## Sheet: Fig. 2a
Figure 2a
		body weight [%]
	DAY	DSS																	DSS+ECN FEP 107																	DSS+ECN FEP 1010
	3	101.33	100.9	101.37	103.4	103.76	105.41	107.21	104.51	103.03	107.77	103.02	100.69	104.51	102.6	110.56	105.47	96.89	101.32	100.35	103.21	101.05	100.74													104.4	103.16	104.17	103.81
	4	101.78	97.75	101.83	102.43	98.12	106.31	106.76	101.64	101.89	105.7	98.99	97.57	97.54	96.28	105	99.22	94.82	100.66	99.65	101.6	98.6	100.37													101.1	101.58	105.73	101.27
	5	98.22	95.5	97.72	99.51	94.84	102.7	99.55	98.36	96.97	97.41	95.48	85.42	91.8	90.71	107.78	94.53	93.78	95.36	98.61	99.36	95.1	99.26													102.2	101.19	102.6	100
	6	93.78	90.09	89.95	89.81	88.73	97.75	96.85	96.72	94.7	97.93	93.47	80.21	83.61	90.71	96.11	85.16	80.31	90.4	94.44	97.12	88.81	98.14													102.93	102.37	101.56	102.12
	7	88.89	85.14	84.47	82.04	83.57	94.59	90.54	87.3	89.39	84.97	84.42	76.04	75.41	73.98	84.44	72.27	78.24	84.44	93.06	95.83	84.62	96.28													104.03	101.98	101.56	102.97

## Sheet: Fig. 2b
Figure 2b
	HCS
	DSS only	DSS + ECN FEP 107	DSS + ECN FEP 1010
	2	2	1
	3	2.5	1.25
	2	2	1.25
	3	2.5	0.25
	3	2	0.93
	2	2
	1.5
	2
	1.5
	3
	1.5
	2
	2.5
	2.5
	3
	3
	2

## Sheet: Fig. 2c
Figure 2c
	body weight [%]
DAY	DSS																	DSS + ECN FEP																	DSS + MG1655 FEP
0	100	100	100	100	100	100	100	100	100	100	100	100	100	100	100	100	100	100	100		100	100													100	100	100	100	100	100
3	101.33	100.9	101.37	103.4	103.76	105.41	107.21	104.51	103.03	107.77	103.02	100.69	104.51	102.6	110.56	105.47	96.89	104.4	103.16		104.17	103.81													105.4	101.6	100	103.7	106.9	103.3
4	101.78	97.75	101.83	102.43	98.12	106.31	106.76	101.64	101.89	105.7	98.99	97.57	97.54	96.28	105	99.22	94.82	101.1	101.58		105.73	101.27													102.7	97.7	100	101.7	99.1	100.4
5	98.22	95.5	97.72	99.51	94.84	102.7	99.55	98.36	96.97	97.41	95.48	85.42	91.8	90.71	107.78	94.53	93.78	102.2	101.19		102.6	100													97.6	92.9	100	96.9	96.8	97.6
6	93.78	90.09	89.95	89.81	88.73	97.75	96.85	96.72	94.7	97.93	93.47	80.21	83.61	90.71	96.11	85.16	80.31	102.93	102.37		101.56	102.12													95.2	88.3	100	92.9	96.8	97.2
7	88.89	85.14	84.47	82.04	83.57	94.59	90.54	87.3	89.39	84.97	84.42	76.04	75.41	73.98	84.44	72.27	78.24	104.03	101.98		101.56	102.97													90.9	80.6	100	89.1	95.4	92.3

## Sheet: Fig. 2d
Figure 2d
	HCS
	DSS	EcN FEP	MG1655 FEP	E.c. mpk FEP
	2	1.75	2	2.5
	3	1	2.5	2
	2	1.25	2.5	2.5
	3	1.25	2.5	2.5
	3	0.25	2.375	3
	2
	1.5
	2
	1.5
	3
	1.5
	2
	2.5
	2.5
	3
	3
	2

## Sheet: Fig. 2e
Figure 2e
		IL-8 [pg/ml]
	quasi MOI	EcN FEP		MG1655 FEP		MPK FEP
	1	172	209	140	192	124.027	182.698
	5	170	235	142	165	45.0505	15.049
	10	312	235	137	159	60.0525	20.0493
	50	1615	1666	138	143	53.4325	20.0975

[truncated: 19 more sheets: Fig. 2f, Fig. 2g, Fig. 2h, Fig. 4b, Fig. 4c, Fig. 4e, Fig. 5b, Fig. 5c, Fig. 6a, Fig. 6c, Fig. 6d, Fig. 6f, Fig. 6g, Fig.S1a, Fig. S1b, Fig. S4b, Fig. S4c, Fig. S4e, Fig. S7]
